# Supplementary material for: Real-Time Detection of Human Growth Hormone Based on Nanoporous Anodic Alumina Interferometric Biosensor
Source: Sensors (Basel). 2025 Feb 9;25(4):1021. doi: 10.3390/s25041021 (PMC11859889; doi:10.3390/s25041021)
Supplement: Supplementary file 1 [file sensors-25-01021-s001.zip]

Archive with 1 entries (1 files):
- sensors-3460247-supplementary.pdf
